# Supplementary material for: Mapping Genomic Regions for Grain Protein Content and Quality Traits in Milled Rice (Oryza sativa L.)
Source: Plants (Basel). 2025 Mar 14;14(6):905. doi: 10.3390/plants14060905 (PMC11944466; doi:10.3390/plants14060905)
Supplement: Supplementary file 1 [file plants-14-00905-s001.zip]

Archive with 1 entries (1 files):
- plants-3470218-supplementary.pdf
